# Supplementary material for: Effect of Three-Dimensional-Printed Thermoplastics Used in Sensor Housings on Common Atmospheric Trace Gasses
Source: Sensors (Basel). 2024 Apr 19;24(8):2610. doi: 10.3390/s24082610 (PMC11053552; doi:10.3390/s24082610)
Supplement: Supplementary file 1 [file sensors-24-02610-s001.zip]

Archive with 1 entries (1 files):
- sensors-2919151-supplementary.pdf
